# Supplementary material for: Late Cenozoic exhumation in the eastern Junggar Basin: Evidence from zircon (U-Th)/He ages of combustion metamorphic rocks
Source: PLoS One. 2026 May 5;21(5):e0348116. doi: 10.1371/journal.pone.0348116 (PMC13143060; doi:10.1371/journal.pone.0348116)
Supplement: S1 Table — (XLSX) [file pone.0348116.s001.xlsx]

## Sheet: Maceral composition
number	Coal seam number	Maceral composition %			Vitrinite reflectance Romax
		Vitrinite	Inertinite	Liptinite
1	B2	54.4	44.8	0	0.34
2	B2	14.8	84.4	0	0.4
3	B2	58.8	40.1	0.3	0.31
4	B2	56.4	41.7	0	0.42
5	B2	57.1	41.9	0	0.4
6	B2	20.6	76.4	3	0.38
7	B2	10.5	88.4	1.1	0.39
8	B2	9.8	89.2	1	0.35
9	B2	3.2	96	0.8	0.35
10	B2	27.4	68.3	4.3	0.3
11	B2	26.4	71.2	2.4	0.39
12	B2	13.6	83.7	2.7	0.37
13	B2	13.8	83.9	2.3	0.37
14	B2	11.5	86.3	2.2	0.37
15		24.67	58.39	1.44	0.53
16		23.21	72.81	0.28
Min		3.2	40.1	0	0.3
Max		58.8	96	4.3	0.55
Mean		25.76	69.52	1.25	0.4
Point		16	16	16	15
1	B1	49.9	48.6	0.4	0.3
2	B1	49.1	45.8	0.4	0.31
3	B1	21	77.3	1.7	0.63
4	B1	57	41.7	0	0.34
5	B1	10.5	88.4	0	0.35
6	B1	13.4	85.7	0	0.35
7	B1	59.2	39	0.4	0.34
8	B1	60	37.6	0	0.27
9	B1	53.7	43.7	0.4	0.31
10	B1	59.8	38	0.4	0.29
11	B1	56.8	42.3	0	0.45
12	B1	55.1	43.7	0	0.43
13	B1	63.9	34	0.2	0.4
14	B1	14	83.7	2.3	0.36
15	B1	9.5	88.9	1.6	0.34
16	B1	7.9	90.5	1.6	0.37
17	B1	7.4	91.6	1	0.35
18	B1	6.7	91.6	1.7	0.35
19	B1	5.5	93.7	0.8	0.37
20	B1	5.3	93.9	0.8	0.38
21	B1	26.9	72.1	1	0.43
22	B1	21.1	77.9	1	0.39
23	B1	17.2	80.6	2.2	0.39
24	B1	15.8	82.3	1.9	0.44
25	B1	11.4	85.6	3	0.4
26	B1	12.4	86.1	1.5	0.39
27	B1	7.2	91.5	1.3	0.39
28	B1	5	93.7	1.3	0.4
29	B1	5.3	94.1	0.6	0.41
30	B1	1.6	97.4	1	0.41
31		27.24	57.06	1.73	0.44
32		22.96	72.9	0.28
Min		1.6	34	0	0.27
Max		63.9	97.4	4.93	0.63
Mean		26.43	70.08	1.06	0.39
Point		32	32	32	31
1	B0	55	43.8	0.2	0.49
2	B0	20.78	57.65	4.31	0.5
Min		20.78	43.8	0.2	0.49
Max		55	57.65	4.31	0.5
Mean		37.89	50.73	2.23	0.5
Point		2	2	2	2

## Sheet: Industrial characteristics
number	Coal seam number	Industrial characteristics%			St,d%	OUC
		Mad	Ad	Vdaf
1	B2	11.06	8.83	33.1
2	B2	10.94	9.67	33.97
3	B2	14.02	17.74	35.46
4	B2	12.42	8.61	31.08
5	B2	13.84	4.36	34.71
6	B2	5.43	9.55	31.51
7	B2	10.4	10.71	33.68
8	B2	8.74	14.62	35.84
9	B2	5.2	12.24	36.03
10	B2	7	5.52	31.68
11	B2	10.97	6.22	32.34
12	B2	7.39	5.85	29.89
13	B2	5.65	24.43	33.81
14	B2	7.56	8.03	30.2
15	B2	9.86	7.08	30.92
16	B2	18.38	11.08	31.8	0.86	0.98
17	B2	18.82	7.1	31.2	0.64	1.22
18	B2	16.46	7.17	32.11	0.67	1.04
19	B2	15.44	10.11	33.52	0.8	0.98
20	B2	15.16	5.45	30.79	0.47	1.14
21	B2	14.6	10.08	33.62	0.4	0.94
22	B2	17.1	7.45	32.69	0.7	1.07
23	B2	14.61	9.39	33.62	0.7	1.05
24	B2	13.13	19.52	35.29	1.58	0.63
25	B2	21.42	7.08	30.29	0.64	1.12
26	B2	18.68	11.04	32.61	0.57	1
27	B2	19.53	6.76	32.84	0.55	1.14
28	B2	20.2	8.15	31.6	0.65	0.97
29	B2	15.92	22.73	34.09	0.76	0.73
30	B2	20.42	8.62	32.59	0.77	1.02
31	B2	9.75	8.14	34.95
32	B2	10.04	7.51	36.1
33	B2	6.98	22.33	37.51
34	B2	7.02	10.15	32.81
35	B2	9.32	9.72	30.78	0.72	1.18
36	B2	9.66	9.59	34.48	0.65	1.1
min	B2	5.2	4.36	29.89	0.4	0.63
max	B2	21.42	24.43	37.51	1.58	1.22
mean	B2	12.59	10.35	33.04	0.71	1.01
point	B2	36	36	36	17	17
1	B1	9.45	6.54	32.74
2	B1	5.14	8.73	33.26
3	B1	5.16	13.79	33.37
4	B1	9.89	7.54	31.76
5	B1	8.58	7.68	32.14
6	B1	10.02	9.34	31.64
7	B1	12.76	13.35	31.04
8	B1	7.9	8.37	30.67
9	B1	10.08	15.18	36.42
10	B1	12.63	14.44	33.38
11	B1	6.98	5.87	36.73
12	B1	6.92	6.45	31.06
13	B1	6.92	8.06	32.13
14	B1	8.62	14.47	32.57
15	B1	8.42	8.09	30.09
16	B1	6.55	13.48	31.61
17	B1	6.36	7.73	31.2
18	B1	5.82	5.29	30.31
19	B1	7.48	7.44	32.22
20	B1	5.48	13.84	35.28
21	B1	6.56	6.76	30.8
22	B1	10.23	6.57	33.07
23	B1	11.52	10.94	34.35
24	B1	13.59	7.86	31.89	0.51	1
25	B1	19.44	6.16	31.27	0.6	1.16
26	B1	16.4	5.43	33.23	0.39	1.08
27	B1	13.97	8.28	31.5	0.5	0.96
28	B1	19.92	6.71	32.12	0.6	1.09
29	B1	12.63	22.39	34.8	0.63	0.86
30	B1	15.9	6.03	32.87	0.69	1.03
31	B1	8.06	9.63	31.03	0.59	1.08
32	B1	18.34	5.29	29.43	0.48	1.06
33	B1	16.26	5.74	30.43	0.51	1.12
34	B1	16.61	12.23	38.26	0.86	0.96
35	B1	17.4	5.4	32.1	0.58	1.02
36	B1	19.78	5.24	32.12	0.5	1.08
37	B1	8.03	9.52	33.07
38	B1	8.69	12.35	36.98
39	B1	9.22	8.35	32.91
40	B1	8.9	5.93	32.47
41	B1	9.32	9.72	30.78	0.72	1.18
42	B1	9.66	9.59	34.48	0.65	1.1
min	B1	5.14	5.24	29.43	0.39	0.86
max	B1	19.92	22.39	38.26	0.86	1.18
mean	B1	10.75	9.09	32.61	0.59	1.05
point	B1	42	42	42	15	15
1	B0	9.04	9.63	32.34
2	B0	9.3	18.46	39.64
3	B0	5.98	21.38	37.74
4	B0	7.8	21.38	37.74
5	B0	6.49	27.93	40.51
6	B0	13.34	18.32	42.02
7	B0	13.66	20.52	36.49
8	B0	14.17	22.04	38.01
9	B0	5.64	15.3	37.01
10	B0	14.51	9.83	41.81
11	B0	7.36	23.93	35.62
12	B0	8.1	18.29	34.49	0.83	1.01
13	B0	8.98	11.43	36.1	0.37	1.05
14	B0	11.84	30.69	38.33	0.6	0.82
15	B0	8.38	14.65	37.65	0.74	0.83
min	B0	5.64	9.63	32.34	0.37	0.82
max	B0	14.51	30.69	42.02	0.83	1.05
mean	B0	9.64	18.92	37.7	0.64	0.93
point	B0	15	15	15	4	4
